# Supplementary material for: Evolutionary Analysis of International Scientific Output in Occupational Therapy from 1917 to 2020
Source: Int J Environ Res Public Health. 2021 Dec 2;18(23):12740. doi: 10.3390/ijerph182312740 (PMC8656659; doi:10.3390/ijerph182312740)
Supplement: Supplementary file 1 [file ijerph-18-12740-s001.zip]

Archive with 3 entries (3 files):
- Suplementary table S1.pdf
- Supplementary FigureS1.pdf
- Supplementary table S2.pdf
